# Supplementary material for: School engagement of children in early grades: Psychometric, and gender comparisons
Source: PLoS One. 2019 Nov 27;14(11):e0225542. doi: 10.1371/journal.pone.0225542 (PMC6881036; doi:10.1371/journal.pone.0225542)
Supplement: S1 Dataset — (XLSX) [file pone.0225542.s001.xlsx]

## Sheet: Data
Participants	grade	age	gender	1b	2b	3b	4b	5e	6e	7e	8e	9e	10e	11c	12c	13c	14c	15c
1	1	6.85753	F	5	4	5	5	5	5	5	5	5	5	5	5	5	5	5
2	1	7.00274	M	3	4	3	4	3	3	3	4	3	4	3	2	2	2	4
3	1	7.03836	M	2	4	2	4	5	5	4	5	2	5	2	3	2	2	2
4	1	7.04384	M	2	5	4	1	5	2	2	3	2	4	1	5	4	4	5
5	1	7.05753	F	5	5	5	5	5	5	4	4	5	4	1	4	4	3	1
6	1	7.06849	F	1	4	4	5	3	1	4	3	4	4	1	3	3	3	2
7	1	7.10411	M	4	4	5	3	3	5	5	2	5	5	3	5	4	5	4
8	1	7.11507	M	4	5	5	4	5	5	5	5	5	4	5	4	5	5	5
9	1	7.26575	M	5	5	2	4	4	5	5	5	5	3	4	5	5	5	3
10	1	7.27123	F	5	5	5	5	5	5	5	5	5	5	3	2	2	2	2
11	1	7.31507	F	4	5	5	4	4	5	4	4	3	3	3	4	4	3	2
12	1	7.33425	F	4	3	4	3	5	5	5	5	4	5	3	4	4	4	5
13	1	7.34247	F	5	5	5	5	5	5	5	5	5	5	5	5	5	5	5
14	2	7.34795	F	2	5	4	2	5	4	3	4	5	4	1	1	5	3	1
15	1	7.39726	F	2	5	5	5	4	3	4	3	4	5	5	2	2	2	2
16	1	7.4	F	5	5	4	5	4	5	3	4	5	5	1	1	2	3	4
17	1	7.4	M	4	5	5	4	5	5	5	5	5	5	5	1	5	4	1
18	1	7.4137	F	1	2	3	5	4	3	5	3	3	4	5	5	1	3	2
19	2	7.43014	M	4	4	2	4	4	5
20	1	7.44658	M	2	5	2	4	5	2	4	5	2	1	5	1	1	1	5
21	1	7.46575	M	5	5	4	5	5	5	5	5	5	5	5	3	5	5	1
22	1	7.49315	F	4	5	5	3	5	3	2	5	5	3	5	5	4	5	5
23	1	7.49315	M	3	5	4	3	5	5	4	5	5	3	3	2	5	4	5
24	1	7.55342	F	5	5	5	5	5	5	3	5	5	5	2	5	5	5	5
25	1	7.55616	F	3	5	5	5	5	3	4	2	3	2	5	2	5	5	1
26	1	7.59178	M	5	5	3	5	5	5	3	4	3	4	3	2	5	3	4
27	2	7.60274	M	3	4	1	4	5	2	2	2	5	1	3	1	4	2	5
28	1	7.6274	M	5	5	5	5	5	5	5	5	5	5	5	1	5	4	1
29	2	7.67123	M	3	4	5	3	4	4	3	5	1	5	1	1	1	1	5
30	1	7.73699	M	5	4	4	4	3	5	5	4	5	5	4	3	4	4	2
31	1	7.74521	M	4	5	4	3	4	5	5	5	5	3	5	2	5	4	3
32	1	7.75068	F	4	5	5	3	3	3	4	5	4	3	1	2	3	2	3
33	1	7.78904	M	2	5	4	4	4	1	3	4	3	1	3	2	5	4	3
34	1	7.8274	M	3	3	3	3	2	5	5	2	3	5	4	1	2	1	3
35	1	7.8274	M	5	5	5	5	5	5	5	5	5	5	5	5	5	5	5
36	2	7.86301	M	3	5	5	4	2	4	2	2	5	3	5	1	5	1	1
37	2	7.86301	M	5	5	5	4	3	5	5	5	5	5	3	5	5	5	5
38	1	7.87123	M	4	5	4	4	4	5	4	5	5	5	5	4	5	4	4
39	1	7.87945	F	4	5	2	2	4	5	5	5	5	3	4	3	5	2	4
40	1	7.90137	F	3	5	4	4	5	5	4	5	4	5	1	3	5	4	3
41	1	7.94795	F	3	3	4	1	5	5	3	5	4	2	1	3	3	2	4
42	2	7.96164	M	3	2	5	4	5	3	3	2	5	5	3	1	2	2	4
43	2	7.96986	M	3	5	3	3	4	5	3	3	5	5	4	3	1	2	4
44	2	7.9726	F	5	5	5	5	5	5	5	5	5	5	1	3	5	4	5
45	2	7.9726	F	3	5	4	4	5	5	5	5	5	5	5	4	5	3	5
46	1	7.9863	M	4	5	5	5	5	5	5	5	5	5	5	1	5	3	5
47	2	7.98904	M	4	5	5	1	5	5	5	5	5	5	3	3	5	3	5
48	2	8.00274	F	2	5	5	4	5	4	2	4	5	3	3	2	5	4	5
49	1	8.00274	M	4	4	3	3	4	4	3	4	3	5	3	2	3	4	4
50	1	8.00548	M	2	5	2	2	3	5	1	5	4	2	2	5	4	5	4
51	2	8.00822	F	3	5	3	4	5	5	5	5	5	5	1	1	2	5	5
52	2	8.00822	F	4	3	4	2	4	4	3	4	5	4	5	1	5	2	5
53	2	8.01918	F	4	5	5	5	5	5	5	5	4	5	5	1	5	2	4
54	1	8.03562	M	5	4	5	1	3	3	5	3	4	4	5	4	5	3	3
55	1	8.04932	M	4	5	5	4	5	5	3	5	5	5	3	5	5	5	2
56	1	8.05479	F	5	5	5	5	5	5	4	5	5	5	5	5	5	5	2
57	1	8.06301	M	3	2	3	1	3	3	4	2	3	3	1	1	1	1	1
58	1	8.08219	F	5	5	3	5	5	5	4	4	5	2	3	4	2	4	5
59	1	8.08219	M	1	3	2	1	5	3	4	5	3	5	5	2	4	2	3
60	2	8.08219	M	5	5	5	5	5	5	5	5	5	5	5	5	5	5	5
61	2	8.08219	M	4	5	4	5	5	4	4	5	5	4	2	5	3	3	5
62	2	8.08767	F	2	5	4	5	5	5	5	5	5	5	5	5	5	5	5
63	1	8.10137	M	5	4	5	4	2	2	3	3	3	3	1	1	5	3	4
64	1	8.10685	F	5	5	5	5	5	5	5	5	5	5	5	5	5	5	5
65	2	8.11781	F	4	5	5	5	1	3	2	2	3	2	2	1	5	2	5
66	2	8.13151	F	3	5	3	3	2	3	3	3	2	3	4	2	2	1	4
67	2	8.13699	M	3	5	2	4	3	4	3	3	3	5	3	1	5	3	5
68	2	8.15068	M	2	5	5	4	5	5	2	5	5	3	1	5	1	5	5
69	2	8.1726	F	3	5	5	5	4	5	5	5	4	5	4	4	5	5	1
70	2	8.18356	F	3	5	5	4	5	5	3	5	3	5	5	1	3	5	2
71	2	8.18904	M	5	5	5	5	5	5	3	5	5	5	5	5	5	5	5
72	2	8.19452	F	3	4	5	4	4	5	4	5	4	3	4	3	3	3	4
73	2	8.19726	M	3	5	5	4	5	5	5	5	5	1	2	3	5	2	3
74	2	8.19726	F	5	5	3	4	5	5	4	5	4	4	3	2	5	3	4
75	2	8.20548	F	4	5	5	5	4	5	5	5	5	5	5	4	5	5	5
76	1	8.20822	M	3	3	4	2	5	3	1	5	4	5	4	1	3	5	4
77	2	8.21918	F	4	5	5	3	5	5	4	5	5	5	5	4	5	5	5
78	2	8.22192	M	5	5	5	5	1	1	1	2	5	4	3	1	5	5	5
79	1	8.23014	M	5	3	5	4	5	5	5	5	5	5	2	2	5	5	3
80	2	8.23562	F	3	5	4	3	4	1	3	4	4	5	1	1	4	4	3
81	2	8.25205	F	5	4	2	5	5	4	5	2	4	4	3	4	4	4	5
82	2	8.26027	F	4	5	5	4	5	4	4	4	5	4	5	1	4	2	3
83	2	8.26575	F	4	5	5	5	4	5	4	4	5	4	5	2	5	5	4
84	2	8.27671	F	5	3	5	4	5	5	5	5	5	5	5	4	5	5	5
85	2	8.28219	M	3	5	4	2	3	3	5	1	1	3	5	1	1	5	5
86	2	8.32055	M	4	5	5	4	4	4	2	4	4	3	5	4	4	2	5
87	2	8.32877	M	4	5	5	3	5	5	5	5	5	5	5	5	5	5	5
88	2	8.33425	M	3	5	4	3	5	5	3	5	4	5	5	4	5	3	5
89	2	8.33425	M	5	5	4	5	4	5	5	5	3	5	5	5	4	5	3
90	2	8.33973	M	4	5	4	4	4	5	4	5	5	4	5	2	2	5	5
91	2	8.33973	F	5	5	5	5	5	5	4	5	5	5	5	1	4	5	5
92	2	8.35068	M	5	5	5	5	5	5	5	5	5	5	5	5	5	5	5
93	2	8.36986	M	4	5	5	4	5	5	5	5	5	5	5	5	5	5	5
94	2	8.38082	F	3	5	3	4	5	4	4	5	4	5	2	2	3	4	5
95	2	8.38904	F	5	5	5	5	5	5	4	5	5	5	5	4	5	4	5
96	2	8.39178	F	3	5	4	2	4	5	2	4	5	4	5	3	4	5	3
97	2	8.39452	M	5	5	4	4	1	1	1	2	1	5	1	1	1	1	2
98	2	8.39452	F	5	5	5	5	3	4	1	5	4	5	5	1	5	5	5
99	2	8.39726	F	4	5	3	3	4	5	3	4	2	5	4	4	1	4	5
100	2	8.39726	F	5	5	5	4	5	5	4	5	4	5	5	3	4	5	5
101	3	8.40274	M	4	5	4	4	5	5	5	5	5	5	5	1	4	2	3
102	2	8.40548	F	2	5	5	5	4	3	3	3	2	3	3	1	4	1	3
103	2	8.4137	F	3	4	5	5	5	1	1	1	1	2	3	1	3	1	2
104	2	8.41918	F	3	5	4	5	3	4	3	5	5	4	4	1	5	5	5
105	2	8.43014	F	3	5	5	5	3	5	2	2	4	4	2	3	5	4	5
106	2	8.43562	M	4	5	2	3	4	5	4	4	4	5	4	2	4	4	5
107	2	8.4411	F	3	5	4	4	3	3	3	4	3	4	5	1	3	4	3
108	2	8.45479	F	4	5	4	5	5	5	4	4	5	4	5	3	5	4	5
109	2	8.46575	F	3	5	5	4	4	5	4	4	5	5	2	2	1	3	2
110	2	8.47397	M	5	5	4	5	5	4	4	4	5	5	1	4	5	4	5
111	2	8.47397	F	4	4	4	4	4	4	4	4	4	4	4	3	5	5	4
112	2	8.47397	F	4	4	2	4	4	4	3	3	4	4	4	4	4	4	3
113	2	8.47945	F	5	4	2	4	4	5	3	5	5	5	4	4	4	4	2
114	2	8.49863	M	2	4	3	4	5	2	3	3	1	5	5	4	5	2	5
115	2	8.50685	F	3	4	3	3	5	4	3	4	3	5	3	1	3	1	3
116	2	8.50685	M	4	5	3	4	4	5	5	4	5	5	2	2	2	2	3
117	2	8.51233	F	5	5	5	5	5	5	5	5	5	5	5	5	5	5	5
118	2	8.51507	M	3	5	5	3	5	3	5	5	5	5	3	1	5	4	5
119	2	8.51507	F	5	5	4	4	5	5	5	5	4	5	4	3	5	5	4
120	2	8.51507	M	3	5	3	4	5	5	5	5	5	4	5	4	5	4	4
121	2	8.52055	M	2	5	3	5	5	3	5	5	2	3	2	1	1	1	3
122	2	8.53151	M	5	5	5	5	4	4	4	3	3	2	5	2	1	2	5
123	2	8.53151	F	5	5	5	4	5	5	5	5	5	5	5	3	5	4	5
124	2	8.53425	M	1	5	5	5	5	5	5	5	5	1	5	1	5	5	5
125	2	8.54521	F	5	5	5	5	4	4	4	5	4	5	5	4	5	3	5
126	2	8.55068	M	3	4	3	3	4	5	4	3	2	3	2	2	3	2	5
127	2	8.55068	M	2	3	4	1	1	2	5	2	5	2	3	2	1	3	2
128	2	8.55616	F	2	3	4	5	2	5	1	4	1	1	4	2	1	2	2
129	2	8.5589	M	2	5	2	2	1	1	1	1	3	1	5	1	2	2	5
130	2	8.56164	F	3	5	5	1	3	3	3	2	4	5	5	3	5	1	3
131	2	8.56164	M	4	4	3	4	5	4	3	2	4	5	3	1	1	2	5
132	2	8.56712	M	5	3	5	5	5	5	5	5	5	5	3	5	5	5	5
133	2	8.56986	M	3	5	5	4	5	5	5	2	5	5	5	2	5	5	5
134	2	8.57534	F	4	1	5	5	5	5	5	5	5	4	3	2	5	4	5
135	2	8.58082	M	3	4	3	2	3	5	3	5	4	3	2	2	2	3	5
136	2	8.59178	M	5	5	5	4	5	5	5	5	4	5	5	1	4	4	5
137	2	8.59452	F	4	5	5	5	5	5	5	5	5	5	4	1	2	3	5
138	2	8.59726	M	4	2	4	4	4	4	0	0	0	0	0	0	0	0	0
139	2	8.59726	M	4	5	5	4	5	5	4	5	4	5	4	4	4	3	5
140	2	8.60822	F	3	5	4	5	3	5	5	5	4	5	5	1	5	1	5
141	2	8.60822	F	2	5	5	3	5	5	4	2	2	5	2	3	2	2	3
142	2	8.61918	M	5	5	5	4	4	5	3	4	5	5	4	2	4	1	5
143	2	8.62466	F	3	2	4	4	5	1	4	4	5	3	1	1	5	3	5
144	2	8.62466	M	3	4	2	3	4	5	2	4	4	3	2	1	1	3	4
145	2	8.63288	M	2	4	4	3	5	4	5	5	5	5	4	2	2	2	4
146	2	8.63836	M	1	5	5	5	5	5	5	5	5	4	4	5	5	5	5
147	2	8.64384	F	5	5	4	1	5	4	3	5	5	5	3	3	4	3	5
148	2	8.65479	F	4	5	4	5	4	4	4	4	5	5	2	2	4	4	4
149	2	8.65479	M	4	5	5	3	5	5	5	5	5	5	2	3	5	3	3
150	2	8.66575	F	3	5	5	1	5	5	4	1	2	5	3	1	5	1	5
151	2	8.66575	F	3	5	5	4	5	5	5	4	4	2	4	4	5	5	4
152	2	8.66849	F	3	5	4	4	5	5	4	5	4	5	2	2	4	2	5
153	2	8.66849	M	5	5	5	3	5	5	5	5	5	5	5	3	5	5	5
154	2	8.67123	M	2	4	2	4	2	3	5	2	4	5	3	2	3	1	3
155	2	8.67671	F	5	5	4	4	5	5	2	5	5	4	4	4	5	5	5
156	2	8.68767	M	3	5	5	3	3	3	1	3	3	5	5	2	4	3	5
157	2	8.69863	M	5	4	1	1	5	3	1	3	1	3	3	1	1	1	1
158	2	8.70137	M	4	5	4	3	4	3	4	3	3	4	5	1	3	3	4
159	2	8.70411	M	4	4	5	4	4	4	5	2	4	5	3	3	3	3	2
160	2	8.70685	M	3	5	4	4	4	3	4	3	1	4	1	1	1	3	1
161	3	8.71507	F	4	5	5	3	4	4	4	5	4	4	3	4	4	4	2
162	2	8.72329	M	5	5	5	5	5	5	5	5	5	1	5	2	1	2	5
163	2	8.74795	F	4	3	5	5	5	5	2	3	4	3	4	4	5	4	2
164	2	8.74795	M	5	5	4	5	5	5	5	5	5	5	5	4	5	4	4
165	2	8.75068	F	2	4	5	4	5	5	5	5	5	5	5	5	5	5	5
166	2	8.7726	M	3	4	2	3	5	5	3	4	5	3	3	1	5	2	5
167	2	8.78356	F	4	4	4	4	5	3	5	5	3	3	2	3	5	2	4
168	3	8.78356	F	5	5	4	4	5	5	4	5	5	5	5	4	5	5	5
169	2	8.78904	M	3	4	5	4	3	4	2	3	3	3	3	2	2	2	2
170	2	8.79178	M	4	5	5	5	4	4	5	2	5	5	3	1	5	5	5
171	2	8.80822	M	5	5	4	3	5	4	2	5	5	5	4	1	2	2	1
172	2	8.80822	M	3	4	3	3	2	3	2	3	3	3	3	2	2	2	4
173	2	8.81096	M	3	4	3	2	4	5	2	3	3	4	5	2	4	2	3
174	2	8.8137	F	4	5	4	4	5	5	4	5	4	5	5	3	4	4	5
175	2	8.81644	F	4	5	4	4	4	3	3	4	3	2	3	1	3	1	5
176	2	8.81644	M	3	2	2	4	4	2	5	3	2	4	1	1	4	1	4
177	2	8.8411	M	3	3	5	2	5	5	5	5	5	5	4	3	5	4	5
178	2	8.84658	M	3	5	3	5	4	3	3	3	3	5	5	3	5	4	5
179	2	8.85753	M	4	5	4	3	5	5	5	5	5	1	5	2	5	3	5
180	2	8.85753	M	3	3	2	4	5	5	4	5	3	3	1	2	5	1	2
181	2	8.90411	F	5	5	3	1	5	3	4	5	4	5	1	1	5	1	5
182	2	8.92055	M	3	5	4	4	5	4	5	3	4	5	2	2	3	3	5
183	2	8.92877	F	4	5	4	5	5	5	5	5	5	5	5	4	5	4	5
184	2	8.93151	M	3	5	4	4	4	4	2	4	5	4	5	1	3	2	4
185	2	8.93425	M	5	5	4	5	5	5	5	5	5	5	5	2	5	3	5
186	2	8.93425	F	2	5	5	4	2	3	3	1	3	5	4	3	2	3	5
187	2	8.93699	F	5	5	5	3	5	5	1	5	5	5	5	5	5	5	3
188	2	8.94521	F	5	5	4	5	3	4	3	4	5	2	5	3	5	3	5
189	2	8.96164	M	4	5	3	4	5	3	4	3	2	5	3	1	5	5	3
190	2	8.97808	M	4	5	5	4	5	5	5	5	5	5	5	4	4	5	5
191	3	8.97808	F	3	5	4	3	5	5	4	4	4	4	3	3	4	3	4
192	2	8.98082	F	3	5	3	5	3	3	4	3	5	3	5	2	3	4	5
193	2	8.98904	M	4	3	2	3	4	4	4	4	4	0	0	0	4	5	5
194	2	8.98904	M	4	5	4	5	5	5	4	5	5	4	4	3	5	4	5
195	2	8.99178	M	3	3	2	2	2	3	4	2	2	3	2	1	2	4	5
196	2	9.01096	M	4	4	4	3	4	4	4	3	3	3	4	2	2	3	3
197	3	9.01096	F	4	5	5	5	5	4	4	5	4	5	3	1	5	3	5
198	2	9.01644	M	5	4	5	4	5	5	4	5	4	5	4	3	4	5	5
199	2	9.01918	M	2	5	4	3	5	4	5	4	3	5	1	2	5	2	5
200	3	9.0274	F	5	4	5	5	5	5	5	4	5	4	3	2	2	4	2
201	2	9.03014	M	4	5	5	5	5	4	4	5	5	5	4	3	5	2	4
202	2	9.0411	F	5	4	5	5	5	5	5	5	5	5	5	5	5	5	3
203	3	9.04384	F	4	4	4	4	5	4	5	5	4	5	5	4	4	4	5
204	3	9.04384	M	4	4	3	4	4	4	4	4	3	4	4	2	5	3	5
205	2	9.04658	M	2	2	2	4	2	2	4	4	3	3	3	3	2	3	4
206	2	9.04932	M	3	4	3	3	5	5	5	5	4	5	5	1	3	2	5
207	3	9.04932	F	5	5	5	5	4	4	5	2	5	5	5	2	5	2	5
208	2	9.05205	M	2	5	5	1	5	5	5	5	5	5	5	5	5	5	5
209	2	9.05753	M	4	5	3	2	5	5	5	4	5	5	4	3	4	4	5
210	2	9.05753	M	3	4	4	4	4	4	3	2	4	3	4	2	4	3	3
211	3	9.06575	F	4	5	5	5	4	4	5	5	5	2	2	2	5	4	2
212	3	9.06575	F	3	5	5	1	5	5	1	5	2	3	1	4	5	4	5
213	2	9.07671	M	5	5	4	4	4	4	5	4	3	2	2	1	2	1	5
214	3	9.09863	M	4	5	5	4	5	5	5	5	5	5	4	4	3	2	1
215	2	9.10685	M	4	5	5	5	5	5	4	5	5	5	5	4	5	5	5
216	2	9.10959	M	4	4	5	2	3	4	1	4	4	1	1	4	5	4	5
217	2	9.10959	M	1	3	4	4	1	1	2	1	3	2	2	1	1	4	2
218	3	9.12329	M	4	5	4	4	5	5	5	4	5	5	5	1	2	1	4
219	2	9.12603	F	4	4	3	2	5	3	4	4	4	5	1	1	5	2	4
220	2	9.12877	M	4	5	5	5	5	5	5	5	5	5	5	5	5	5	5
221	3	9.13425	F	3	4	2	5	2	3	3	4	5	4	3	1	5	1	4
222	3	9.13973	F	3	4	3	4	5	4	4	5	4	5	5	2	1	1	3
223	3	9.14795	M	5	5	5	2	5	4	4	5	4	5	4	3	5	5	5
224	3	9.15068	F	4	5	5	5	5	5	4	5	5	5	5	2	5	2	5
225	3	9.15068	M	3	5	5	4	2	5	4	5	5	3	5	3	5	3	5
226	2	9.16438	M	3	5	3	2	4	5	2	4	5	3	4	4	3	4	2
227	3	9.16986	F	5	1	5	5	5	5	5	5	5	5	5	1	5	5	5
228	3	9.16986	M	3	4	3	4	5	5	4	5	3	4	4	5	5	4	5
229	2	9.18356	F	5	5	5	5	5	5	5	5	5	5	4	2	5	5	5
230	3	9.1863	F	5	5	4	4	4	4	3	5	4	4	4	3	5	4	5
231	2	9.19178	M	3	5	4	4	2	3	4	3	3	4	3	2	4	2	5
232	3	9.19452	F	4	5	4	2	3	3	4	2	5	4	1	1	5	2	5
233	3	9.19452	F	4	5	4	4	3	3	2	2	5	4	1	1	5	2	5
234	3	9.19726	M	4	5	5	5	5	5	5	5	5	5	4	3	5	3	5
235	3	9.19726	M	4	3	5	5	5	4	5	5	4	2	2	2	5	4	2
236	2	9.20548	M	3	5	4	2	4	1	2	3	1	4	2	5	5	1	3
237	3	9.20822	M	4	5	5	4	1	2	5	2	5	5	1	1	1	5	5
238	2	9.2137	M	3	4	4	4	5	4	5	4	5	4	3	2	5	2	4
239	3	9.23014	F	2	2	1	2	1	2	1	1	3	1	1	1	1	1	4
240	3	9.2411	F	5	5	4	5	5	5	5	5	3	4	1	1	2	1	2
241	3	9.2411	M	4	4	5	4	5	5	5	5	4	5	5	5	4	4	4
242	3	9.24384	F	4	5	4	5	4	4	5	4	4	4	1	3	4	3	5
243	3	9.24384	F	5	5	5	5	5	4	5	5	5	5	5	3	5	5	5
244	3	9.24658	M	4	5	5	4	4	4	4	3	3	4	2	2	5	2	5
245	3	9.24932	M	3	5	4	4	4	4							2	2	5
246	3	9.24932	F	4	5	4	5	5	5	4	5	4	4	2	2	2	3	4
247	3	9.25753	F	3	5	5	3	5	5	3	5	3	3	2	1	1	1	3
248	2	9.26027	F	3	2	4	4	5	2	2	3	5	5	2	3	2	4	1
249	2	9.26301	M	3	4	3	3	4	5	3	4	3	4	3	2	3	3	3
250	3	9.26575	M	3	5	5	4	5	4	4	5	4	5	1	2	5	3	5
251	4	9.26849	M	4	5	5	4	5	5	4	5	5	5	4	3	2	5	3
252	2	9.27945	F	5	5	4	4	4	5	5	4	5	5	4	1	4	5	5
253	2	9.28219	F	4	5	4	5	5	4	5	5	4	5	4	3	3	5	4
254	3	9.28493	F	5	5	5	4	5	5	3	5	5	5	4	3	4	4	5
255	3	9.30137	F	4	5	5	4	5	5	5	5	5	5	3	1	4	2	2
256	2	9.30137	M	4	5	3	2	3	2	3	2	2	3	4	3	4	1	2
257	3	9.30959	M	2	4	3	4	5	5	2	5	5	3	1	1	3	2	5
258	3	9.30959	F	5	5	5	3	5	5	5	5	5	5	5	4	4	5	5
259	3	9.30959	F	4	5	4	2	3	5	1	5	5	5	5	4	5	5	5
260	3	9.30959	F	4	5	4	4	3	5	5	5	5	5	5	4	5	5	5
261	3	9.31233	F	3	4	5	2	3	1	2	3	2	3	1	2	5	2	5
262	3	9.31507	M	3	4	4	4	5	5	3	4	3	2	4	2	2	5	5
263	3	9.31781	F	5	5	4	5	5	5	4	5	4	5	5	3	5	4	5
264	2	9.32055	M	4	5	5	3	5	5	5	5	4	4	5	2	4	3	4
265	3	9.32329	F	4	5	4	5	4	4	4	3	3	3	4	3	5	3	5
266	3	9.33973	M	5	5	2	3	5	3	3	3	4	4	3	1	5	4	4
267	3	9.33973	M	3	4	2	2	2	2	4	2	3	3	2	2	4	3	5
268	3	9.34247	M	4	4	4	3	5	5	3	4	4	4	5	1	5	5	4
269	3	9.35068	F	4	5	4	4	5	5	4	5	5	4	5	3	5	3	5
270	3	9.35616	F	4	5	5	5	5	5	5	5	5	5	4	2	5	5	5
271	3	9.3589	F	3	2	4	4	2	2	1	2	3	2	1	1	5	2	4
272	3	9.36712	F	2	5	5	3	5	5	4	5	2	4	2	5	4	5	5
273	3	9.38082	F	4	5	4	5	4	5	5	4	5	5	5	2	5	5	3
274	3	9.38356	F	4	5	5	4	5	5	5	5	4	3	4	5	4	3	5
275	3	9.38356	M	5	4	4	4	5	5	3	5	4	5	5	3	5	4	5
276	3	9.39726	F	5	5	4	5	4	5	2	5	5	5	5	4	5	2	5
277	3	9.40274	F	3	5	5	4	5	4	4	1	3	2	2	1	1	5	5
278	3	9.41918	M	5	4	4	5	3	4	4	3	4	2	1	3	3	2	2
279	3	9.41918	M	4	5	1	3	5	5	2	5	4	5	5	1	5	1	5
280	3	9.42192	F	5	5	5	5	5	5	5	5	5	5	5	2	5	5	5
281	2	9.43014	M	3	5	1	2	5	5	5	5	4	5	5	4	5	5	5
282	3	9.43288	F	4	5	4	5	5	4	4	5	5	5	5	3	4	3	4
283	3	9.43562	F	5	4	5	2	5	5	5	5	5	4	5	3	4	5	4
284	3	9.43836	M	5	5	4	5	3	3	3	4	4	4	3	2	4	3	4
285	3	9.43836	F	4	5	4	4	2	3	3	2	4	1	3	1	1	1	4
286	3	9.43836	F	4	5	5	3	2	1	1	1	2	2	1	2	3	2	4
287	3	9.44658	F	4	5	5	4	5	5	5	5	5	5	4	3	5	4	4
288	2	9.46575	F	4	5	5	4	4	3	4	4	4	5	5	3	5	4	5
289	3	9.47123	F	4	1	5	5	5	5	5	5	5	4	1	4	5	4	5
290	3	9.47397	M	3	3	3	3	3	3	3	4	2	3	3	3	3	3	3
291	3	9.47671	M	4	5	4	4	5	5	5	5	5	2	2	1	4	2	4
292	3	9.47671	M	4	5	4	4	4	5	5	5	4	5	5	3	3	4	4
293	3	9.48219	F	2	4	1	3	5	2	3	2	4	5	4	2	1	3	5
294	3	9.48767	M	5	5	1	3	1	1	1	1	1	1	1	1	1	1	5
295	3	9.49041	F	5	5	4	3	5	5	3	5	5	5	5	3	5	3	4
296	4	9.49863	F	3	5	5	5	4	4	4	4	3	3	3	1	2	1	5
297	4	9.50685	M	3	5	5	4	4	4	5	4	3	4	4	2	4	2	5
298	3	9.50685	M	5	5	4	4	5	5	5	5	5	4	4	3	5	5	5
299	3	9.51233	F	5	5	5	4	5	4	5	5	5	5	4	4	4	3	3
300	3	9.51507	F	4	5	3	3	4	3	3	4	2	3	4	1	2	3	4
301	4	9.52055	M	5	5	5	4	5	5	5	5	5	5	5	4	5	5	5
302	3	9.52329	F	3	5	5	1	5	5	1	5	3	4	5	4	5	3	5
303	3	9.52603	F	4	5	5	4	5	5	4	5	5	5	5	3	5	5	5
304	3	9.52877	M	3	5	5	4	5	5	5	5	5	5	5	4	5	5	5
305	3	9.53151	M	4	5	5	3	1	3	1	2	2	3	5	2	4	1	5
306	3	9.53699	M	5	5	5	3	5	5	1	5	4	5	5	3	5	5	3
307	3	9.54795	M	4	4	2	3	5	4	5	4	3	4	4	2	1	3	4
308	3	9.55342	M	4	5	4	4	4	5	3	5	3	5	5	2	1	2	4
309	3	9.55342	F	4	2	5	4	5	5	4	5	5	5	4	3	5	3	5
310	3	9.55342	M	4	5	5	4	4	4	3	4	4	3	5	2	4	3	2
311	3	9.56986	F	2	4	5	3	5	3	0	0	0	0	0	0	0	0	0
312	3	9.5726	F	4	5	5	4	4	5	4	4	5	4	4	1	4	4	5
313	3	9.57534	M	4	5	5	2	4	5	2	5	5	5	4	2	4	5	4
314	3	9.58356	M	4	4	5	4	4	4	4	4	4	5	3	2	5	3	4
315	3	9.59452	F	3	2	4	4	2	3	1	2	2	1	4	1	3	2	5
316	3	9.59726	M	3	5	2	3	5	4	3	1	4	5	1	5	5	1	4
317	3	9.60548	M	5	5	5	5	3	4	3	3	4	4	2	2	3	2	4
318	3	9.60548	F	5	4	5	4	5	5	4	5	5	4	2	1	5	4	5
319	3	9.60548	F	4	2	5	5	5	5	1	4	3	5	5	3	5	1	5
320	3	9.61096	F	4	5	5	5	4	4	4	4	4	5	4	3	4	3	3
321	3	9.6137	M	5	5	3	5	3	5	5	4	5	1	4	2	5	4	3
322	3	9.6137	F	4	5	5	5	5	4	5	4	5	5	1	3	4	5	4
323	3	9.62466	F	4	4	3	3	5	4	5	3	4	5	4	3	3	5	3
324	3	9.63014	F	5	5	5	2	4	4	2	4	5	3	5	3	5	4	5
325	3	9.63288	M	3	5	5	3	5	4	5	5	3	5	3	1	5	2	3
326	3	9.64658	M	5	5	5	3	3	2	2	2	3	3	3	3	5	3	3
327	3	9.64932	F	4	5	5	5	5	4	4	5	5	5	4	4	5	4	5
328	3	9.65753	M	3	4	5	4	2	3	3	2	3	3	2	3	5	2	5
329	2	9.69041	M	5	5	3	4	4	5	5	5	5	3	5	2	2	5	2
330	3	9.69589	F	3	5	4	3	5	5	4	5	4	5	5	3	3	3	5
331	3	9.69863	M	4	5	4	4	5	5	2	5	5	5	4	3	5	4	2
332	3	9.71233	F	4	5	4	5	5	5	5	4	4	3	4	3	5	4	5
333	3	9.71781	M	3	5	4	3	3	5	3	5	2	5	5	2	4	2	1
334	3	9.73151	F	3	5	5	5	5	5	5	5	5	5	5	2	4	5	5
335	3	9.73151	M	3	4	2	3	2	3	3	2	3	5	3	2	2	3	4
336	3	9.74247	F	5	5	4	4	5	4	4	4	5	3	4	2	5	3	4
337	3	9.75342	M	4	5	4	4	4	4	4	5	3	3	5	2	4	2	4
338	3	9.7589	M	4	5	5	5	5	5	5	5	5	5	5	2	5	3	5
339	3	9.76712	M	5	5	4	4	4	3	3	4	4	5	4	3	2	4	5
340	4	9.7726	F	3	4	4	4	4	4	3	4	4	4	4	3	4	3	4
341	3	9.77808	F	2	5	5	3	5	5	5	5	5	5	5	1	5	5	5
342	3	9.78082	F	4	5	4	3	4	4	4	4	3	4	3	3	4	4	5
343	3	9.78356	M	3	2	3	2	4	2	3	3	4	4	3	2	3	3	2
344	3	9.80548	F	4	5	4	5	4	4	4	4	4	5	4	3	3	2	5
345	3	9.82192	M	5	5	5	4	5	5	5	5	5	5	4	4	5	5	4
346	3	9.82466	M	3	5	3	3	4	5	5	3	4	5	3	1	5	1	5
347	3	9.8274	F	5	5	5	4	5	5	5	5	5	4	4	3	4	4	3
348	3	9.8274	M	3	5	4	3	4	3	3	3	4	4	3	3	3	3	4
349	4	9.83288	F	3	5	4	5	4	2	2	2	2	2	4	1	2	2	4
350	3	9.84384	M	4	3	4	5	5	4	4	4	5	4	5	1	4	1	5
351	3	9.85479	M	3	5	4	3	3	3	4	3	4	4	5	3	4	4	5
352	3	9.85753	F	4	5	5	5	5	4	5	5	5	5	5	4	4	4	4
353	3	9.86301	F	2	4	5	4	2	2	4	2	3	4	2	2	2	2	2
354	4	9.87123	M	4	5	4	4	5	5	5	5	5	4	4	5	5	5	4
355	3	9.87397	F	5	5	4	5	5	5	5	5	3	5	5	1	5	4	5
356	3	9.87671	F	5	5	4	1	4	4	1	4	4	3	5	1	4	1	2
357	3	9.88493	M	4	5	5	4	2	3	4	3	4	5	2	3	5	3	5
358	3	9.88767	M	4	5	5	4	5	4	4	5	5	5	3	2	4	1	3
359	3	9.89315	F	2	5	3	4	5	5	3	5	3	5	5	1	3	1	3
360	3	9.90411	M	3	5	3	4	3	3	4	3	3	2	2	2	2	2	2
361	3	9.92877	F	4	5	4	4	5	4	4	4	4	5	1	2	5	4	5
362	4	9.93425	F	3	5	5	4	3	4	3	4	5	5	3	1	1	3	2
363	3	9.93973	M	4	5	4	3	4	4	3	4	4	5	5	2	4	2	2
364	3	9.95068	M	4	5	4	4	4	5	4	4	4	3	4	2	5	4	5
365	4	9.95342	M	2	3	3	3	4	2	4	3	1	5	1	1	4	2	5
366	3	9.95342	F	4	5	4	3	3	3	3	3	4	4	4	2	4	3	1
367	3	9.95616	M	4	5	4	4	4	2	5	4	2	1	5	3	2	2	5
368	3	9.96438	F	3	5	4	5	5	4	5	3	2	4	3	2	4	3	4
369	3	9.96986	M	4	5	4	2	3	3	4	4	5	5	3	2	4	3	4
370	3	9.9726	M	4	5	4	5	2	2	1	1	2	2	1	1	3	1	3
371	3	9.97534	F	4	5	3	4	5	5	3	4	5	4	4	2	5	2	5
372	4	9.98356	M	2	4	5	3	3	4	3	2	3	4	3	2	4	3	5
373	4	9.98904	F	3	5	5	3	5	5	5	5	3	3	2	2	3	2	5
374	4	9.99452	F	5	5	5	4	5	5	4	5	4	5	5	2	3	2	5
375	3	9.99726	F	4	5	5	5	5	5	5	4	4	3	4	3	3	2	4
376	3	10	M	4	5	4	1	5	2	3	2	5	5	5	1	5	3	5
377	3	10.0027	F	5	5	5	5	4	5	4	5	5	4	4	3	5	4	3
378	4	10.0219	M	3	4	3	3	4	4	2	4	3	3	1	2	2	2	3
379	3	10.0329	F	5	5	4	4	3	4	3	4	3	2	5	3	2	5	3
380	3	10.0466	F	5	5	5	4	4	4	5	5	5	5	4	3	4	3	5
381	4	10.0575	M	4	5	4	1	4	4	2	5	4	4	3	2	3	4	4
382	3	10.0685	M	5	5	4	4	5	5	4	4	5	5	4	3	4	5	4
383	4	10.0795	M	4	5	3	3	5	5	5	5	5	4	4	2	4	2	5
384	3	10.0877	M	4	5	4	4	5	5	3	4	5	4	4	1	5	4	4
385	3	10.0959	M	4	4	2	1	4	3	3	3	3	3	2	2	1	2	5
386	4	10.1068	M	3	5	4	4	4	3	2	2	4	4	4	2	3	4	4
387	4	10.1123	F	5	5	4	5	5	5	4	5	5	5	4	2	5	4	5
388	4	10.1151	M	4	5	5	5	3	4	4	4	3	3	5	3	5	3	4
389	3	10.1178	F	4	5	4	1	5	5	5	5	5	5	5	5	5	5	5
390	4	10.126	F	5	5	5	5	5	5	5	5	5	5	5	1	5	2	5
391	3	10.1315	F	5	5	5	5	5	5	5	5	5	5	5	3	5	4	4
392	4	10.1589	M	4	5	4	2	5	4	2	4	4	4	4	3	5	3	5
393	4	10.1616	F	3	5	3	4	5	4	5	4	3	4	5	2	5	4	4
394	4	10.1644	F	4	5	4	4	4	5	3	4	5	4	5	3	3	3	4
395	3	10.1836	M	5	4	5	5	3	5	3	4	3	5	5	1	5	4	2
396	4	10.211	F	4	5	4	4	5	4	3	4	4	5	5	1	1	1	4
397	3	10.2247	M	5	5	4	5	4	4	3	3	4	4	3	1	5	4	5
398	4	10.2274	M	2	4	4	3	3	2	3	3	5	5	5	1	5	4	4
399	4	10.2356	M	4	5	5	3	5	5	4	5	4	5	4	2	5	1	5
400	4	10.2356	F	5	5	4	4	5	5	5	5	5	5	4	3	5	3	5
401	4	10.2411	F	4	5	5	3	4	4	3	4	4	4	4	4	5	2	4
402	3	10.2438	F	2	2	2	4	2	2	5	2	2	2	2	2	2	2	2
403	4	10.2438	F	2	5	5	4	3	4	4	3	3	4	5	1	2	4	5
404	4	10.2438	M	4	4	5	5	2	2	3	1	2	1	5	2	2	1	2
405	4	10.2466	M	3	3	4	3	5	4	3	3	2	5	2	2	3	2	4
406	3	10.2575	M	4	5	5	4	5	4	5	5	5	4	4	3	5	4	4
407	4	10.2685	M	4	3	3	3	5	4	4	4	4	4	5	3	3	3	4
408	4	10.274	M	4	5	4	3	4	4	4	4	4	5	5	3	5	3	4
409	3	10.2822	M	5	5	3	3	5	5	4	5	5	5	5	3	5	5	4
410	4	10.2849	F	4	5	5	5	5	4	3	4	5	4	3	3	5	4	4
411	3	10.2877	F	5	5	3	2	5	5	5	5	4	4	5	2	2	3	3
412	4	10.2904	F	4	5	5	4	5	4	3	5	3	3	4	2	4	2	2
413	4	10.2959	F	4	5	4	4	4	5	5	4	5	4	2	1	3	1	3
414	3	10.2986	M	3	4	3	3	5	4	3	4	2	5	4	1	3	2	4
415	4	10.3014	F	3	4	4	2	3	1	4	3	2	4	1	1	1	1	5
416	4	10.3205	M	4	5	5	3	4	5	3	3	4	5	2	3	4	3	5
417	4	10.326	M	4	5	4	4	4	4	4	4	4	5	5	3	4	2	4
418	4	10.3288	M	3	5	3	4	5	5	3	4	5	5	4	4	4	3	5
419	4	10.3315	M	4	5	5	4	5	5	5	4	4	3	5	4	4	5	5
420	4	10.3836	F	3	5	4	4	5	5	5	5	4	5	4	3	4	3	3
421	4	10.3863	F	5	5	4	4	3	3	1	4	5	5	3	1	4	4	2
422	4	10.389	M	5	5	4	3	5	5	4	4	5	4	5	4	4	4	5
423	4	10.3918	M	5	5	4	2	3	5	5	4	5	2	5	4	5	4	3
424	4	10.4192	M	4	5	4	3	5	5	3	5	5	5	5	2	4	4	5
425	4	10.4247	F	4	5	5	5	5	5	5	5	5	5	5	5	5	3	2
426	4	10.4301	F	4	5	5	5	5	3	5	3	5	5	1	1	3	1	5
427	4	10.4301	F	4	5	5	5	4	3	2	3	4	4	1	1	2	2	4
428	4	10.4411	M	3	5	4	3	3	3	3	3	4	4	5	1	3	2	4
429	4	10.4466	M	4	5	5	5	5	5	5	5	4	4	5	4	5	4	5
430	4	10.4521	M	4	4	3	3	3	2	3	1	2	2	4	2	3	1	3
431	4	10.4521	M	3	2	5	4	4	5	4	5	4	3	4	2	3	2	4
432	4	10.4658	M	5	5	5	2	5	5	1	5	5	5	5	5	5	4	5
433	4	10.474	F	4	3	4	5	5	5	5	5	4	4	5	5	4	4	3
434	4	10.4959	M	4	4	5	4	2	1	2	1	2	2	2	2	3	2	2
435	4	10.5041	M	3	4	3	3	2	4	3	3	4	4	3	3	2	1	4
436	4	10.5096	F	3	5	4	4	4	4	4	4	3	4	4	3	4	3	2
437	4	10.5151	F	5	5	4	4	5	4	5	5	4	5	4	3	5	4	5
438	4	10.5205	M	4	5	3	3	5	4	1	3	4	2	1	3	4	3	4
439	4	10.5233	F	4	5	3	4	4	4	4	3	3	5	5	1	2	3	3
440	4	10.5288	M	4	5	4	3	5	4	4	4	4	4	5	3	4	3	4
441	4	10.5315	F	3	2	5	2	2	3	3	4	3	2	1	2	2	3	1
442	4	10.537	M	4	5	4	3	2	3	3	3	4	2	5	3	4	4	5
443	4	10.5425	F	4	5	5	4	4	5	4	5	4	5	3	2	3	4	5
444	4	10.5479	F	4	5	4	4	5	5	5	5	4	3	2	2	5	4	5
445	4	10.5507	M	4	5	5	4	5	5	5	5	5	5	4	5	5	5	4
446	4	10.5562	M	4	5	3	3	2	3	4	3	4	4	1	1	5	1	4
447	4	10.5589	M	4	2	3	4	5	5	4	5	5	3	5	2	4	3	4
448	4	10.5753	F	4	5	5	5	3	5	3	3	4	5	5	4	3	3	4
449	4	10.5753	M	5	5	5	4	4	5	4	4	4	4	5	3	5	4	5
450	4	10.5753	F	5	5	3	2	5	4	1	5	2	5	5	5	1	2	5
451	4	10.5863	M	4	5	5	4	4	4	4	4	4	5	4	2	4	3	4
452	4	10.589	M	4	5	5	5	4	5	4	4	4	4	5	3	4	3	4
453	4	10.5973	M	4	5	3	3	3	2	5	3	4	3	5	4	5	5	3
454	4	10.611	M	4	3	5	3	3	2	5	4	2	3	5	5	4	3	4
455	4	10.6192	M	3	5	4	3	4	2	2	4	3	4	3	1	3	1	5
456	4	10.6247	F	5	5	4	4	5	5	5	5	5	5	5	4	5	4	3
457	4	10.6274	F	3	5	4	4	3	4	4	3	4	4	4	2	5	4	5
458	4	10.6274	F	4	5	5	1	4	4	3	4	4	4	3	5	5	5	4
459	4	10.6356	M	5	5	4	5	4	5	5	4	5	4	5	3	5	4	5
460	4	10.6493	F	3	5	5	3	4	5	3	5	4	4	2	3	3	4	3
461	4	10.6521	M	3	5	4	4	4	3	2	2	4	5	2	2	5	4	5
462	4	10.6603	M	3	4	5	4	5	5	5	5	5	5	5	4	4	5	4
463	4	10.663	M	4	5	4	3	4	3	3	3	4	4	4	1	2	2	5
464	4	10.6658	F	4	5	4	4	5	5	5	5	4	5	3	3	5	3	4
465	4	10.6795	F	4	5	5	5	4	4	4	4	2	5	1	1	2	1	2
466	4	10.6795	F	3	5	5	4	4	5	5	5	3	5	4	3	5	4	5
467	4	10.6822	F	5	5	4	5	5	4	4	5	4	4	5	1	5	3	4
468	4	10.6904	M	5	5	5	4	5	5	5	5	5	5	5	3	5	5	5
469	4	10.7151	M	4	4	4	4	4	4	4	3	3	4	2	3	3	3	4
470	4	10.7178	F	3	5	4	4	5	4	2	4	3	5	4	3	2	2	4
471	4	10.726	M	3	4	2	4	4	3	3	3	3	5	3	3	3	3	4
472	4	10.7288	M	3	4	4	3	3	2	3	3	2	5	2	2	4	2	4
473	4	10.737	F	4	5	4	4	5	5	5	4	4	5	5	2	5	4	4
474	4	10.737	M	4	4	5	4	3	3	4	3	4	4	5	1	5	3	5
475	3	10.737	M	3	4	2	4	3	3	5	3	2	3	2	1	1	1	2
476	3	10.737	M	3	4	2	2	3	3	1	3	2	3	2	1	1	1	2
477	4	10.7397	M	4	5	4	3	4	5	3	4	4	5	4	2	5	3	5
478	4	10.7507	F	4	5	4	5	4	4	3	4	4	3	4	3	4	3	3
479	4	10.7562	M	4	5	5	4	5	5	5	4	5	4	4	3	5	4	5
480	4	10.7699	F	4	5	5	4	2	4	5	2	4	5	5	2	4	5	5
481	4	10.7699	M	3	5	4	4	4	3	3	3	4	4	4	2	4	4	3
482	4	10.7781	F	4	5	4	4	5	5	5	5	4	5	4	3	4	3	4
483	4	10.7808	M	5	5	5	4	5	5	4	4	5	5	5	3	4	3	5
484	4	10.7836	F	4	5	4	4	4	3	3	4	3	3	5	1	3	3	5
485	4	10.789	F	4	5	4	5	3	3	3	3	4	4	1	2	3	3	4
486	4	10.789	M	3	4	5	2	3	2	2	3	4	3	3	2	2	3	3
487	4	10.7918	M	4	4	3	4	5	4	4	4	4	5	4	2	3	2	3
488	4	10.8055	F	4	5	5	4	4	4	4	4	4	3	4	3	5	3	4
489	4	10.8082	M	3	5	4	2	2	2	3	2	3	3	5	1	1	3	2
490	4	10.8164	F	5	5	5	5	5	5	5	5	4	5	5	2	4	4	5
491	4	10.8219	F	4	5	5	5	4	4	3	4	4	4	5	2	2	2	5
492	4	10.8247	M	1	2	1	2	2	1	1	1	2	3	1	2	1	2	4
493	4	10.8274	M	5	5	4	3	5	5	1	5	4	5	5	3	3	3	1
494	4	10.8329	M	3	2	5	5	5	5	5	5	5	5	4	3	5	1	4
495	4	10.8438	M	2	2	1	1	1	1	2	1	1	2	3	1	1	1	1
496	4	10.8712	F	4	5	5	3	5	5	4	5	4	4	4	4	5	4	5
497	4	10.8712	M	5	3	5	1	3	5	2	4	2	2	5	3	4	4	3
498	3	10.874	M	2	3	4	2	5	5	4	5	4	5	3	1	3	4	3
499	4	10.8767	F	4	5	4	4	5	4	2	5	3	5	3	1	2	3	1
500	4	10.8959	F	4	5	4	5	4	4	3	4	3	5	4	3	3	4	3
501	4	10.8959	M	4	5	4	4	4	5	4	5	3	5	5	3	5	3	5
502	4	10.8986	F	4	5	5	4	5	5	5	4	5	5	3	2	5	4	4
503	4	10.9151	M	4	5	5	2	5	5	3	5	5	5	5	3	5	5	3
504	4	10.9425	M	4	5	4	3	4	4	4	4	3	4	3	2	4	3	5
505	4	10.9479	M	4	3	2	3	5	5	4	4	5	3	1	5	5	4	5
506	4	10.9644	M	4	5	4	4	5	5	5	5	4	5	4	3	5	5	5
507	4	10.9699	F	4	5	5	5	4	5	4	4	4	5	3	4	4	4	5
508	4	10.9753	F	4	5	5	4	5	3	4	3	5	2	4	2	4	2	4
509	4	10.9836	M	4	4	3	4	1	2	3	2	3	2	1	1	4	2	3
510	4	10.989	M	4	5	5	4	5	5	5	5	4	4	4	2	4	4	2
511	4	11.0055	F	4	5	5	5	4	5	5	5	5	4	4	3	5	3	5
512	4	11.0274	F	3	5	4	5	4	4	4	3	3	2	2	2	5	1	5
513	4	11.0411	F	4	5	5	3	5	5	4	5	5	5	3	5	5	5	2
514	4	11.0493	M	3	5	4	3	4	5	4	5	4	5	4	3	3	3	5
515	4	11.0603	M	4	4	2	4	3	4	5	4	3	4	2	2	2	1	3
516	4	11.074	M	4	5	3	3	5	5	2	5	4	5	2	3	4	3	5
517	4	11.0932	M	3	4	3	4	5	5	4	5	3	1	3	5	3	4	5
518	4	11.137	M	3	4	3	3	4	3	3	3	3	4	4	2	4	3	4
519	4	11.1616	F	4	5	5	4	4	4	2	4	4	3	5	1	5	4	4
520	4	11.1918	F	4	5	5	1	4	5	3	5	5	4	5	2	5	4	5
521	4	11.1918	M	4	5	4	4	5	5	5	5	5	5	5	4	4	5	4
522	4	11.1973	M	4	5	3	4	4	4	2	5	3	5	1	1	1	1	3
523	4	11.1973	M	4	2	5	4	4	5	4	5	4	3	4	4	5	4	4
524	4	11.2329	M	3	5	4	4	5	5	5	3	5	5	5	2	2	2	4
525	4	11.263	M	3	3	5	4	3	4	4	3	3	3	4	1	1	2	3
526	4	11.3041	M	3	5	5	4	5	4	3	4	3	1	5	1	5	3	5
527	4	11.3041	M	2	5	5	4	2	3	4	2	3	2	4	1	1	4	4
528	4	11.3068	F	4	5	5	3	5	5	4	5	4	5	5	1	4	2	3
529	4	11.3342	M	4	5	5	5	4	3	3	3	4	3	4	3	5	3	4
530	4	11.4301	M	3	4	5	4	3	4	5	5	5	3	2	2	3	2	5
531	4	11.4685	M	3	5	4	4	3	3	4	3	4	3	4	2	3	5	5
532	4	11.5425	F	3	4	4	4	4	3	4	4	3	3	4	1	4	3	2
533	4	11.5425	F	4	5	4	4	5	4	4	4	4	3	3	3	4	3	3
534	4	11.7507	F	3	2	4	4	4	3	3	3	3	4	4	1	2	2	5
535	4	11.8493	M	2	5	5	4	2	5	5	5	5	3	2	2	5	3	5
536	4	12.0192	M	2	2	5	5	1	4	3	2	1	2	1	4	3	4	1
537	4	12.3836	F	4	5	3	4	4	5	3	4	4	3	4	1	3	3	3

## Sheet: variables
Participants ID from 1 to 537
Date of birth
Grades from 1 to 4
Ages
Gender: F = Female; M = Male
Behavioral component
1 b = I pay attention in class.
2 b = When I am in class I just act as if I am working.
3 b = I follow the rules at school.
4 b = I get in trouble in school.*
Emotional component
5 e = I feel happy in school.
6 e = I feel bored in school
7 e = I feel excited by the work in school
8 e = I like being in school.
9 e = I am interested in the work at school.
10 e = My classroom is a fun place to be.
Cognitive component
11 c = I study at home even when I don’t have a test.
12 c = I try to watch TV shows about things we are doing at school.
13 c = I check my schoolwork for mistakes.
14 c = I read extra books to learn more about things we do in school.
15 c = If I don’t know what a word means when I am reading, I do something to figure it out, like look it up in the dictionary or ask someone.
